# Supplementary material for: Structural Characterization of the Dimers and Selective Synthesis of the Cyclic Analogues of the Antimicrobial Peptide Cm-p5
Source: Antibiotics (Basel). 2025 Feb 13;14(2):194. doi: 10.3390/antibiotics14020194 (PMC11851992; doi:10.3390/antibiotics14020194)
Supplement: Supplementary file 1 [file antibiotics-14-00194-s001.zip]

Archive with 1 entries (1 files):
- antibiotics-3428399-supplementary.pdf
